# Supplementary material for: Immune Suppression, Preexisting Immunity, and Mutation Tendency Shaped SARS-CoV-2 Evolution in Persistent Infection
Source: Microorganisms. 2025 Nov 17;13(11):2613. doi: 10.3390/microorganisms13112613 (PMC12654367; doi:10.3390/microorganisms13112613)
Supplement: Supplementary file 1 [file microorganisms-13-02613-s001.zip]

Archive with 1 entries (1 files):
- microorganisms-3903115-supplementary.pdf
